# Supplementary material for: Non-Pharmaceutical Interventions Based on Diet Restriction and Exercise Improve Morphology and Function of Fatty Pancreas in Male WBN/Kob-Lepr (Fa/Fa) Rats
Source: Int J Mol Sci. 2026 Apr 1;27(7):3210. doi: 10.3390/ijms27073210 (PMC13072781; doi:10.3390/ijms27073210)
Supplement: Supplementary file 1 [file ijms-27-03210-s001.zip]

Archive with 5 entries (5 files):
- supplementary figure legend.pdf
- Supplementary Figure S1.pdf
- Supplementary Figure S2.pdf
- Supplementary Figure S3.pdf
- Supplementary Figure S4.pdf
